# Supplementary material for: Single-cell landscape of immunological responses in elderly patients with sepsis
Source: Immun Ageing. 2024 Jun 22;21:40. doi: 10.1186/s12979-024-00446-z (PMC11193269; doi:10.1186/s12979-024-00446-z)
Supplement: Supplementary file 1 — Supplementary Material 1. [file 12979_2024_446_MOESM1_ESM.xlsx]

## Sheet: Supplementary Table 1
Supplementary Table 1 | Clinical characteristics and laboratory findings of subjects.
	Control			E-SEP			E-NoSEP			Y-SEP
SampleID	S01	S02	S03	S04	S05	S06	S07	S08	S09	S10	S11	S12
Demographics
Age, years	29	45	38	80	86	88	88	87	89	57	46	55
Sex	F	F	M	M	M	M	F	F	M	F	M	M
Comorbidities
Cancer	no	no	no	no	no	no	no	no	no	no	no	no
Immunocompromising conditions	no	no	no	no	no	no	no	no	no	no	no	no
Coronary artery disease	no	no	no	yes	yes	yes	yes	yes	yes	yes	no	no
Diabetes mellitus	no	no	no	yes	no	no	yes	no	no	yes	no	no
Chronic severe lung disease	no	no	no	no	no	no	no	no	no	no	no	no
Chronic kidney disease	no	no	no	no	no	yes	no	no	no	no	no	no
Hypertension	no	no	no	yes	no	yes	yes	yes	no	yes	no	no
AKI	no	no	no	no	no	no	no	no	no	yes	yes	no
Clinical information
Documented T >=100.4F or <=96.8				yes	yes	yes	no	no	no	yes	yes	yes
Documented SBP <90 mmHg				no	no	no	no	no	no	yes	no	no
Vasopressor therapy				no	no	no	no	no	no	yes	no	no
Disturbance of consciousness				yes	yes	yes	no	no	no	yes	yes	yes
Microorganism in sputum				Acinetobacter baumannii, Klebsiella, Candida	Klebsiella pneumoniae, Staphylococcus aureus, Candida albicans	Klebsiella acidogenes, Pseudomonas aeruginosa				Acinetobacter baumannii, Pseudomonas aeruginosa, fungi	Klebsiella pneumoniae	Acinetobacter baumannii
Pulmonary infection				Yes	Yes	Yes	no	Yes	no	Yes	Yes	Yes
Treatment for respiratory support				yes	yes	yes	no	no	no	Yes	Yes	Yes
Laboratory results
Leucocytes count, × 10⁹/L				11.64	13.76	10.41	4.98	5.6	4.48	13.61	17.7	11.15
%Neutrophils				0.861	0.885	0.836	0.705	0.778	0.491	0.873	0.919	0.823
Absolute Neutrophil Count, × 10⁹/L				10.02	12.18	8.7	3.51	4.36	2.2	11.88	16.27	9.18
Platelets count, × 10⁹/L				204	270	186	175	160	140	47	132	175
Total bilirubin, μmol/L				9.5	8.5	6	7.8	8.4	15.9	6.5	25.9	24.4
Serum creatinine, μmol/L				40.1	60.3	105.7	72.4	82.2	73.3	116.8	182.6	71.6
Lactic acid, mmol/L				1.36	2.5	2.2	0.7	1.2	0.6	3	2.4	3.5
Scores
GCS score				13	12	13				9	12	12
APACHE II Score				10	9	8				13	14	7
SOFA Score				4	5	4				12	8	3
All clinical data are from the sampling day.
